# Supplementary material for: Tandem repeats modify the structure of human genes hosted in segmental duplications
Source: Genome Biol. 2009 Dec 2;10(12):R137. doi: 10.1186/gb-2009-10-12-r137 (PMC2812944; doi:10.1186/gb-2009-10-12-r137)
Supplement: Additional file 1 — For each group of paralogs, the genomic coordinates of exons, loci and repeats are reported, together with the transcriptional support. [file gb-2009-10-12-r137-S1.XLS]

## Sheet: Additional Data File 1
paralog.groups	modification.id	ortholog.outgroup	location	occurrence.id	BLAT.coordinates	locus.coordinates	supporting.mRNAs	all.mRNAs	ITR.unit length*n. repeats	ITR.coordinates
G1				refEM_1/refIM_10	chr15:20863306-20863749-	chr15:20833721-20929700-	M	CR749409;AF041081;AF041080;AB002391;	62*5	chr15:20863307-20863617
G1	EM_1	mouse	3'UTR	EM_1(1)	chr15:18904486-18904922-	chr15:18847882-18971463-	X69636-U;	X69636;BC166678;BC094757;BC070076;BC033888;BC000975;AF041081;	62*6	chr15:18904418-18904790
G1	IM_10	mouse	cds	IM_10(1)	chr15:18904390-18904774	chr15:18847882-18971463-	BC166678-U;BC094757-U;BC070076-U;BC033888-U;BC000975-U;	X69636;BC166678;BC094757;BC070076;BC033888;BC000975;AF041081;	62*6	chr15:18904418-18904790
G1				EM_1(2)	chr15:26133111-26133543-	chr15:26114954-26240904-	M	AF071172;AF041081;	62*5.9	chr15:26133041-26133403
G1				IM_10(2)	chr15:26133111-26133543-	chr15:26114954-26240904-	AF071172-U;	AF071172;AF041081;	62*5.9	chr15:26133041-26133403
G1				F1_none(1)	chr15:26699460-26699654+	chr15:26698628-26729452+	BC047911-U;AK293845-U;	BC047911;AK293845;	none	x
G2				refEM_10	chr19:60051168-60051832+	chr19:59927795-60070482+	U24077-U;	X94609;U24077;L76671;BC127084;BC108918;BC103693;BC101977;BC096694;AY388472;AY366246;AY366245;AY366243;AJ620615;AJ417555;AJ417554;AF285439;AF074087;AF002255;	none	x
G2				F2_none(1)	chr19_random:255127-255812+	chr19_random:164599-288431+	AF208054-U;AF285439-B	X97231;L76672;L76670;EF370407;BC160061;BC156608;AY789063;AY366248;AY366247;AF285439;AF272389;AF208054;AF022047;	none	x
G2	EM_10	mouse	3'UTR	EM_10(1)	chr19_random:238161-238844+	chr19_random:164599-288431+	AF271608-U;AF271607-U;AF204903-U;	BC160063;BC156860;AJ544587;AF271608;AF271607;AF217487;AF204903;	20*2	chr19_random:238706-238745
G3				refEM_11	chr1:21624547-21624599-	chr1:21622187-21626887-	M	AK098438;	none	x
G3	EM_11	dog	cds	EM_11(1)	chr1:16763888-16763925-	chr1:16761502-16812644-	AY894565-B;AF379627-U;AF379613-U;	BC148331;BC034418;AY894575;AY894565;AF379635;AF379627;AF379622;AF379613;AB051480;	14*4.8	chr1:16763912-16763984
G3				F3_none(1)	chr1:21681564-21681616+	chr1:21639216-21683979+	BC146688-U;BC024011-U;AY894564-U;AY598326-U;AM393024-U;AL834330-U;AL136890-U;AK314597-U;AK299840-U;AK292580-U;AK095602-U;	BC146688;BC024011;AY894564;AY598326;AM393024;AL834330;AL136890;AK314597;AK299840;AK292580;AK098438;AK095602;	none	x
G4				refEM_12	chr20:25782334-25782657-	chr20:25692101-25796786-	BX648489-U;	BX648489;	none	x
G4	EM_12	NA	non-coding mRNA	EM_12(1)	chr20:25992477-25992817+	chr20:25983290-26015193+	AK125985-M;	AK125985;	16*2.9	chr20:25992622-25992668
G5				refEM_14	chr22_random:148417-148535+	chr22_random:139254-199425+	AK125305-U;	AK125305;	none	x
G5	EM_14	mouse	non-coding mRNA	EM_14(1)	chr1:142108875-142109011-	chr1:141562167-142114280-	M	BC071797;BC016022;	18*2.4	chr1:142108930-142108973
G5				EM_14(2)	chr21_random:762770-762906+	chr21_random:757499-820091+	M	BC071797;BC016022;	18*2.1	chr21_random:762803-762839
G5				EM_14(3)	chr2:94959491-94959645-	chr2:94898148-94976814-	BC042429-U;AK126106-U;	BC042429;AK126106;	18*3.6	chr2:94959545-94959609
G5				F5_none(1)	chr9:43130683-43130804-	chr9:43130534-43135478-	DQ786189-B;	DQ786189;	none	x
G5				F5_none(2)	chr9:67509314-67509435+	chr9:67504650-67509583+	M	DQ786189;	none	x
G5				F5_none(3)	chr9:68662587-68662738+	chr9:68659885-68664815+	M	DQ786189;	none	x
G5				refEM_42	chr22_random:146469-146604+	chr22_random:139254-199425+	AK125305-U;	AK125305;	18*2.7	chr22_random:146503-146550
G5	EM_42	mouse	3'UTR	EM_42(1)	chr2:94959492-94959646-	chr2:94898148-94976814-	BC042429-U;AK126106-U;	BC042429;AK126106;	18*3.6	chr2:94959545-94959609
G6				refEM_15	chr4:132898009-132898242+	chr4:132898009-133056795+	BC041865-U;	BC041865;	none	x
G6	EM_15	NA	non-coding mRNA	EM_15(1)	chr19:42451489-42451738+	chr19:42448681-42451751-	BC045185-M;	BC045185;	16*2	chr19:42451553-42451584
G7				refEM_41	chr11:70954305-70954523+	chr11:70954041-70957516+	AX721213-U;AB126079-U;	AX721213;AB126079;	21*4.8	chr11:70954306-70954406
G7	EM_41	mouse	cds	EM_41(1)	chr11:1575773-1576049-	chr11:1574984-1576108-	BC156416-U;BC146601-U;BC132908-U;BC132882-U;AK055141-U;AJ628245-U;AB126071-U;	BC156416;BC146601;BC132908;BC132882;AK055141;AJ628245;AB126071;	21*6.6	chr11:1575895-1576032
G7				F7_none(1)	chr11:70971311-70971504-	chr11:70970548-70996135-	BC148463-U;BC130502-U;BC130498-U;AB126080-U;	BC148463;BC130502;BC130498;AB126080;	21*3.5	chr11:70971434-70971507
G7				EM_41(2)	chr11:1575773-1576049+	chr11:1550854-1576990+	BC156416-U;BC146601-U;BC132908-U;BC132882-U;AK055141-U;AJ628245-U;AB126071-U;	BC156416;BC146601;BC132908;BC132882;AK055141;AJ628245;AB126071;	21*6.6	chr11:1575895-1576032
G7				refEM_16	chr11:1575260-1576079-	chr11:1574984-1576108-	BC156416-U;BC146601-U;BC132908-U;BC132882-U;AK055141-U;AJ628245-U;AB126071-U;	BC156416;BC146601;BC132908;BC132882;AK057910;AK055141;AJ628245;AB126071;	30*3.2	chr11:1575731-1575827
G7	EM_16	mouse	cds	EM_16(1)	chr11:70954258-70955153+	chr11:70954041-70957516+	AB126079-U;	AX721213;AB126079;	30*7.2	chr11:70954469-70954685
G7				EM_16(2)	chr11:70970816-70971548-	chr11:70970548-70996135-	BC148463-U;BC130502-U;BC130498-U;AB126080-U;	BC148463;BC130502;BC130498;AK124560;AJ628244;AB126080;	15*9.4	chr11:70971092-70971232
G8				refEM_18/refIM_4	chr5:23560199-23560393+	chr5:23543480-23564461+	DQ388610-U;AK301776-U;AF275816-U;	DQ388610;AK301776;AF275816;	none	x
G8	IM_4	mouse	cds	IM_4(1)	chr16:88654326-88654415	chr16:88651685-88669839-	AF274347-U;	AM690991;AF274347;	89*2	chr16:88654292-88654471
G8	EM_18	mouse	cds	EM_18(1)	chr16:88654250-88654533-	chr16:88651685-88669839-	AM690991-U;	AM690991;AF274347;	89*2	chr16:88654292-88654471
G9				refEM_19	chr6:26630054-26632108+	chr6:26630054-26634786+	AK054919-U;	AK054919;AK024111;	none	x
G9	EM_19	dog	non-coding mRNA	EM_19(1)	chr20:34100092-34102166-	chr20:34100091-34102296-	CR612021-U;BC031254-U;BC011592-U;AX746554-U;AK090641-U;	CR612021;BC031254;BC011592;AX746554;AK090641;	17*2.0	chr20:34102106-34102139
G10				refEM_2/refIM_21	chr15:80513288-80513668+	chr15:80498949-80992302+	BC131532-B;	CR936812;BC131532;BC041854;AK130562;AK128268;	21*12.4	chr15:80513445-80513692
G10	EM_2	mouse	non-coding mRNA	EM_2(1)	chr15:80731528-80732202-	chr15:80420178-80815215-	CR936602-B;	CR936602;BC131532;AK302092;AK302092;AK098200;	21*23.2	chr15:80731504-80731978
G10				EM_2(2)	chr15:80810489-80811205-	chr15:80420178-80815215-	M	CR936602;BC131532;AK302092;AK098200;	21*22.3	chr15:80810582-80811050
G10	IM_21	mouse	non-coding mRNA	IM_21(1)	chr15:82699543-82700154+	chr15:82697673-82701108+	AK098200-M;	AK098200;	21*17.3	chr15:82699698-82700061
G10				EM_2(3)	chr15:80595074-80595832+	chr15:80498949-80992302+	AK301885-U;AK097432-U;	BC131532;AK301885;AK097432;	21*24.3	chr15:80595229-80595739
G10				refEM_40	chr15:73349732-73350601+	chr15:73337951-73350643+	M	AF263742;	none	x
G10				F10_none(1)	chr15:73374011-73374880+	chr15:73362228-73374924+	M	AF263742;	none	x
G10				EM_40(1)	chr15:80807465-80808415-	chr15:80420178-80815215-	M	CR936602;AK090778;	30*4.3	chr15:80808241-80808369
G10	EM_40	mouse	non-coding mRNA	EM_40(2)	chr15:80421181-80422131-	chr15:80420178-80815215-	CR936602-B;	CR936602;	30*4.3	chr15:80421957-80422085
G10				EM_40(3)	chr15_random:598355-599305+	chr15_random:427762-664752+	M	AK090778;	30*4.3	chr15_random:598401-598529
G10				EM_40(4)	chr15:80515718-80516619+	chr15:80498949-80992302+	M	CR936812;BX647899;BC041854;AX721292;AK128268;AK090778;	30*5.2	chr15:80515764-80515916
G10				EM_40(5)	chr15:80902243-80903144+	chr15:80498949-80992302+	M	CR936812;BX647899;BC041854;AK128268;AK090778;	30*5.2	chr15:80902289-80902441
G10				EM_40(6)	chr15:82853126-82854106-	chr15:82774061-82858937-	BX647899-B;	BX647899;AK090778;	30*5.3	chr15:82853902-82854060
G10				refEM_13	chr15:82748350-82748574-	chr15:82744017-82757403-	AB067507-U;	AB067507;	20*2.2	chr15:82748484-82748527
G10	EM_13	mouse	cds	EM_13(1)	chrY:24742043-24742298-	chrY:24738968-24742766-	AF332228-M;	AF332228;	20*3.2	chrY:24742188-24742251
G10				EM_13(2)	chrY:26038911-26039166+	chrY:26038442-26042240+	M	AF332228;	20*3.2	chrY:26038958-26039021
G10				F10_none(2)	chr15:82651742-82651935+	chr15:82651603-82669027+	BX648930-B;	BX648930;	none	x
G10				F10_none(3)	chr15:83540817-83541010+	chr15:83540678-83558102+	M	BX648930;	none	x
G10				refIM_1	chr15:82744017-82744937-	chr15:82744017-82757403-	AB067507-U;	AB067507;	none	x
G10	IM_1	mouse	non-coding mRNA	IM_1(1)	chr15_random:443023-443891	chr15_random:439075-671532-	M	BC072390;BC007811;AK311124;AK309420;AK125436;	21*2.3	chr15_random:443509-443557
G10				IM_1(2)	chr15:83548877-83550008-	chr15:83547689-83578998-	M	BX648930;BC096759;BC071951;BC054509;AK308544;AK074778;AF316855;	21*2.3	chr15:83549005-83549053
G10				IM_1(3)	chr15:82659800-82660931-	chr15:82658612-82689892-	M	CR600191;BX648930;BC096759;BC071951;BC054509;AK308544;AK074778;AF316855;	21*2.3	chr15:82659928-82659976
G10				IM_1(4)	chr15:80551858-80552976-	chr15:80420178-80815215-	M	BX648930;BC072390;BC065260;BC007811;AK311124;AK310769;AK309420;AK307285;AK125436;AK026448;AF316855;	21*2.3	chr15:80551973-80552021
G10				IM_1(5)	chr15:80938442-80939560-	chr15:80937264-80979985-	M	BC072390;BC065260;BC007811;AK311124;AK310769;AK309746;AK309420;AK307285;AK125436;AK026448;AF316855;	21*2.3	chr15:80938557-80938605
G10				IM_1(6)	chr15_random:662464-663582+	chr15_random:427762-664752+	M	BC065260;AK311124;AK310769;AK309746;AK309420;AK307285;AK026448;AF316855;	21*2.3	chr15_random:663419-663467
G10				refIM_11	chr15:83548803-83551853-	chr15:83547689-83578998-	M	BX648930;BC096759;BC071951;BC054509;AK308544;AK074778;AF316855;	none	x
G10				F10_none(4)	chr15:82659729-82662776-	chr15:82658612-82689892-	BC054509-B;	CR600191;BX648930;BC096759;BC071951;BC054509;AK311265;AK309056;AK308544;AK074778;AF316855;	none	x
G10	IM_11	mouse	non-coding mRNA	IM_11(1)	chr15:80551636-80552506	chr15:80420178-80815215-	AF316855-B;	BX648930;BC072390;BC065260;BC007811;AK311124;AK309420;AK125436;AK026448;AF316855;	21*2.3	chr15:80551973-80552021
G11				refEM_20/refIM_5	chr7:71972584-71972828-	chr7:71971256-71977592-	BC100974-U;	BC100974;	none	x
G11	EM_20	mouse	cds	EM_20(1)/refEM_46	chr7:44013391-44013710+	chr7:44007012-44016247+	BC167785-U;AL137266-U;AF412027-U;	BC167785;AX747182;AL137266;AK091784;AF412027;	75*2.6	chr7:44013460-44013655
G11				EM_46(1)	chr7:101775443-101775837-	chr7:101774128-101780642-	M	BC100973;	75*3.2	chr7:101775530-101775770
G11	EM_46	mouse	cds	EM_46(2)	chr7:101988145-101988539+	chr7:101983351-101989853+	BC100973-B;	BC100973;AK302217;	75*3.2	chr7:101988212-101988452
G11				EM_46(3)	chr7:102087373-102087767+	chr7:102082575-102089081+	M	BC100973;AK302217;	75*3.2	chr7:102087440-102087680
G11	IM_5	mouse	non-coding mRNA	IM_5(1)	chr7:44013452-44013555	chr7:43994248-44025296-	AK091784-U;AX747182-U;	BC167785;AX747182;AL137266;AK091784;AF412027;	75*2.6	chr7:44013460-44013655
G11				F11_none(1)	chr7:72130745-72130989-	chr7:72128376-72138249-	BC045636-B;	BC110795;BC068610;BC047594;BC045636;BC010535;	none	x
G11				F11_none(2)	chr7:72158807-72159051-	chr7:72156439-72165021-	M	BC110795;BC068610;BC047594;BC045636;BC010535;	none	x
G11				F11_none(3)	chr7:74339443-74339712+	chr7:74333545-74342054+	M	BC110795;BC068610;BC047594;BC045636;BC010535;	none	x
G11				F11_none(4)	chr7:74753707-74753951+	chr7:74747736-74756318+	M	BC110795;BC068610;BC047594;BC045636;BC010535;	none	x
G11				F11_none(5)	chr7:74781730-74781974+	chr7:74774464-74784341+	M	BC110795;BC068610;BC047594;BC045636;BC010535;	none	x
G11				F11_none(6)	chr7:74809749-74809993+	chr7:74802491-74812360+	M	BC110795;BC068610;BC047594;BC045636;BC010535;	none	x
G11				F11_none(7)	chr7:76492120-76492364-	chr7:76490183-76499614-	M	BC110795;BC068610;BC045636;BC010535;	none	x
G11				F11_none(8)	chr7:99755124-99755368+	chr7:99743260-99757754+	BC100972-U;BC056606-U;BC038996-U;	BC100972;BC056606;BC038996;	none	x
G11				F11_none(9)	chr7:72130745-72130989+	chr7:72114573-72193685+	BC068610-B;BC045636-B;	BC110795;BC068610;BC047594;BC045636;BC010535;	none	x
G11				F11_none(10)	chr7:72158807-72159051+	chr7:72114573-72193685+	M	BC110795;BC068610;BC047594;BC045636;BC010535;	none	x
G11				F11_none(11)	chr7:73960892-73961136+	chr7:73944831-73973982+	M	BC110795;BC068610;BC047594;BC045636;BC010535;	none	x
G11				F11_none(12)	chr7:73960892-73961136-	chr7:73958523-73969103-	M	BC110795;BC068610;BC047594;BC045636;BC010535;	none	x
G11				F11_none(13)	chr7:74781730-74781974-	chr7:74338265-74826167-	M	BC110795;BC068610;BC047594;BC045636;BC010535;	none	x
G11				F11_none(14)	chr7:74339443-74339712-	chr7:74338265-74826167-	M	BC110795;BC068610;BC047594;BC045636;BC010535;	none	x
G11				F11_none(15)	chr7:76492120-76492364+	chr7:76491572-76493020+	M	BC110795;BC068610;BC045636;BC010535;	none	x
G11				F11_none(16)	chr7:99755124-99755368-	chr7:99649557-99777792-	BC038996-U;	BC100972;BC056606;BC038996;	none	x
G12				refEM_21/refIM_27	chr7:71987886-71988392+	chr7:71987871-72059915+	AB014518-U;	AB014518;	none	x
G12				F12_none(1)	chr7:76016609-76017114+	chr7:75928953-76491010+	BC078169-U	BC090058;BC078169;	none	x
G12	EM_21	mouse	5'UTR	EM_21(1)	chr7:74994831-74995302-	chr7:74975005-74995364-	CR621744-U;BC046153-U;BC029646-U;BC014421-U;BC007683-U;	CR621744;CR620519;BC101598;BC087844;BC046153;BC029646;BC022886;BC014421;BC007683;	17*2.6	chr7:74995094-74995137
G12	IM_27	mouse	5'UTR	IM_27(1)	chr7:74994831-74995302-	chr7:74975005-74995364-	CR620519-U	CR621744;CR620519;BC101598;BC087844;BC046153;BC029646;BC022886;BC014421;BC007683;	17*2.6	chr7:74995094-74995137
G12				refEM_22/refIM_6(-)	chr7:76093960-76094514-	chr7:76077242-76094499-	U10099-U;CR603033-U;BC000487-U;	U10099;CR616549;CR603033;BC078169;BC017101;BC000487;	none	x
G12				refEM_22/refIM_6(+)	chr7:76093960-76094514+	chr7:75928953-76491010+	BC078169-U;	U10099;CR616549;CR603033;BC078169;BC017101;BC000487;	none	x
G12				F12_none(2)	chr7:74909354-74909938-	chr7:74884001-74953484-	AB354586-U;	AB354586;	none	x
G12	EM_22	mouse	cds	EM_22(1)	chr7:72033587-72034240+	chr7:71987871-72059915+	AB289621-U;	AK123814;AB289621;	39*2.1	chr7:72033823-72033903
G12	IM_6	mouse	non-coding mRNA	IM_6(1)	chr7:72033662-72034101	chr7:71987871-72059915+	AK123814-U;	AK123814;AB289621;	15*3.3	chr7:72034107-72034155
G13				refEM_24	chr11:309675-309990-	chr11:309668-311050-	X57352-U;CR611877-U;BC070243-U;BC022439-U;BC008417-U;BC006794-U;	X57352;DQ894280;DQ891098;CR611877;BT006892;BC070243;BC022439;BC008417;BC006794;AM393694;AM392723;AK292173;	none	x
G13	EM_24	dog	cds	EM_24(1)	chr11:299013-299396+	chr11:297914-299395+	X57351-U;X02490-U;CR604902-U;BC009696-U;	X57351;X02490;DQ894615;DQ891667;CR604902;CR541874;CR456894;BT009859;BC009696;	68*2	chr11:299182-299317
G14				refEM_25	chr9:39277976-39278135-	chr9:39062765-39278312-	BC132737-U;AK056833-U;AF333769-U;AB051501-U;	BC132737;AK294281;AK056833;AK054645;AF333769;AB051501;	none	x
G14	EM_25	mouse	5'UTR	EM_25(1)	chr9:40623197-40623356-	chr9:40488480-40623689-	AK024257-B;	AK024257;	12*2.1	chr9:40623344-40623368
G14				EM_25(2)	chr9:43625177-43625416+	chr9:43624904-43830525+	M	AK054645;AK024257;	12*2.1	chr9:43625205-43625229
G15				refEM_26	chr9:83721664-83724661+	chr9:83718171-83724661+	AK128229-U;AK125938-U;	AK128229;AK125938;	none	x
G15				EM_26(1)	chr9:83736710-83739733+	chr9:83733217-83739733+	AK125847-U;	AK308327;AK125847;	26*2.1	chr9:83737597-83737650
G15	EM_26	mouse	cds	EM_26(2)	chr9:83751802-83754225+	chr9:83751199-83754829+	AK126070-U;	AK308327;AK126070;	26*2.1	chr9:83752689-83752742
G15				F15_none(1)	chr9:83797028-83799381+	chr9:83793506-83799986+	AK128831-U;	AK128831;	none	x
G16				refEM_27	chrX:140614159-140614238-	chrX:140613233-140614499-	EU447010;BC134418-U;BC121070-U;BC103961-U;BC103960-U;BC005382-U;AY920740;AY920734-U;AJ457795-U;AF312765-U;	EU447010;BC134418;BC121070;BC103961;BC103960;BC062672;BC005382;AY920740;AY920734;AJ457795;AF312765;	none	x
G16	EM_27	dog	cds	EM_27(1)	chrX:139912515-139912593+	chrX:139912421-139913536+	AJ457796-M;AF098307-M;BC034472-M;BC137536-M;BC137533-M;DQ895534-M;DQ892330-M;	DQ895534;DQ892330;BC137536;BC137533;BC034472;AJ457796;AF098307;	9*3.6	chrX:139912577-139912608
G16				EM_27(2)	chrX:139924441-139924677+	chrX:139924426-139925541+	M	DQ895534;DQ892330;BC137536;BC137533;BC034472;AJ457796;AF098307;	9*3.6	chrX:139924582-139924613
G16				F16_none(1)	chrX:140164196-140164266-	chrX:140163262-140500736-	BC054023-U;AK225988-U;AJ238277-U;	BC054023;AK225988;AJ238277;	none	x
G16				F16_none(2)	chrX:140500397-140500476-	chrX:140163262-140500736-	AY920737-U;	BC148759;BC141462;BC069816;BC069393;BC062672;BC062672;AY920746;AY920745;AY920744;AY920743;AY920742;AY920741;AY920739;AY920738;AY920737;AY920736;AY920735;AY920733;AY920732;AF098306;	none	x
G16				F16_none(3)	chrX:140505551-140505630+	chrX:140505290-140506554+	M	BC148759;BC141462;BC069816;BC069393;BC062672;AY920746;AY920745;AY920744;AY920743;AY920742;AY920741;AY920739;AY920738;AY920736;AY920735;AY920733;AY920732;AF098306;	none	x
G17				refEM_28(-)	chrY:14607049-14607420-	chrY:14607046-14607786-	M	BC113013;BC104154;BC096729;BC056508;AF000979;	none	x
G17				refEM_28(+)	chrY:14607049-14607420+	chrY:14607086-14607739+	M	BC113013;BC104154;BC096729;BC056508;AF000979;	none	x
G17				F17_none(1+)	chrY:14677858-14678229+	chrY:14677491-14678231+	M	BC113013;BC104154;BC096729;BC056508;AF000979;	none	x
G17				F17_none(1-)	chrY:14677858-14678229-	chrY:14677538-14678191-	M	BC113013;BC104154;BC096729;BC056508;AF000979;	none	x
G17	EM_28	dog	cds	EM_28(1)/refEM_50/refIM_20	chrX:8097989-8098390-	chrX:8097985-8099308-	BC134350-U;BC104168-B;BC104167-B;BC104153-B;BC098163-B;BC098113-B;BC098101-B;BC096715-B;AF167079-B;AF159127-B;	BC134350;BC104168;BC104167;BC104153;BC098163;BC098113;BC098101;BC096715;AF167079;AF159127;	30*2.1	chrX:8098120-8098183
G17	EM_50	dog	cds	EM_50(1)/refEM_49	chrX:6461659-6462244-	chrX:6461659-6463159-	BC039722-B;AF167078-B;AF159128-B;	BC113013;BC104168;BC104167;BC104154;BC104153;BC098163;BC098149;BC098113;BC098101;BC096715;BC039722;AM393418;AF167079;AF167078;AF159128;AF159127;	30*7.9	chrX:6461800-6462037
G17	EM_49	dog	cds	EM_49(1)	chrX:7771539-7772184+	chrX:7770302-7772183+	BC126903-B;AF167081-U;AF159129-B;	BC126903;BC126902;BC104168;BC104167;BC098149;BC039722;AF167081;AF159129;AF159128;AF159127;	60*5	chrX:7771746-7772043
G17				IM_20(1)	chrX:7771539-7772184+	chrX:7770302-7772183+	M	BC126903;BC126902;BC104168;BC104167;BC098149;BC039722;AF167081;AF159129;AF159128;AF159127;	60*5	chrX:7771746-7772043
G17				IM_20(2+)	chrX:6461659-6462244-	chrX:6461659-6463159-	AM393418-B;	BC113013;BC104168;BC104167;BC104154;BC104153;BC098163;BC098149;BC098113;BC098101;BC096715;BC039722;AM393418;AF167079;AF167078;AF159128;AF159127;	30*7.9	chrX:6461800-6462037
G17				IM_20(2-)	chrX:6461659-6462244+	chrX:6461699-6462563+	M	BC113013;BC104168;BC104167;BC104154;BC104153;BC098163;BC098149;BC098113;BC098101;BC096715;BC039722;AM393418;AF167079;AF167078;AF159128;AF159127;	30*7.9	chrX:6461800-6462037
G17	IM_20	dog	cds	IM_20(3)	chrX:8394181-8394271	chrX:8392870-8394550+	BC098143-U;BC098123-U;AF167080-U;	BC126903;BC126902;BC098143;BC098123;AF167080;AF159129;	30*13.9	chrX:8393993-8394410
G18				refEM_29/refIM_22	chrY:6174309-6174583+	chrY:6174263-6177060+	BC148425-U;AK307425-U;	U58096;M98525;BC148425;BC121114;BC121113;BC075016;AY130858;AX748111;AK308271;AK307425;AK093413;	none	x
G18				F18_none(1)	chrY:9275730-9276004+	chrY:9235072-9978291+	M	U58096;M98525;M94893;BC121114;BC121113;BC075016;AY130858;AX748111;AX748111;AK308271;AK093413;AK093413;	none	x
G18				F18_none(2)	chrY:9914609-9914883+	chrY:9235072-9978291+	M	U58096;M98525;M94893;BC121114;BC121113;BC075016;AY130858;AX748111;AX748111;AK308271;AK093413;AK093413;	none	x
G18				F18_none(3)	chrY:9975534-9975808+	chrY:9235072-9978291+	M	U58096;M98525;BC121114;BC121113;BC075016;AY130858;AX748111;AK308271;AK093413;	none	x
G18				F18_none(4)	chrY:9296075-9296349+	chrY:9235072-9978291+	M	U58096;M98525;BC121114;BC121113;BC075016;AY130858;AX748111;AX748111;AK308271;AK093413;AK093413;	none	x
G18	EM_29	mouse	cds	EM_29(1)	chrY:9955204-9955496+	chrY:9235072-9978291+	M	U58096;M98525;M94893;BC121114;BC121113;BC075016;AY130858;AX748111;AK093413;	9*5	chrY:9955416-9955460
G18				EM_29(2)	chrY:9934921-9935213+	chrY:9235072-9978291+	M	U58096;M98525;M94893;BC121114;BC121113;BC075016;AY130858;AX748111;AK093413;	9*5	chrY:9935133-9935177
G18	IM_22	mouse	cds	IM_22(1)	chrY:9934921-9935213+	chrY:9235072-9978291+	BC075016-B;	U58096;M98525;M94893;BC121114;BC121113;BC075016;AY130858;AX748111;AK093413;	9*5	chrY:9935133-9935177
G19				refEM_3	chr16:5074308-5074899-	chr16:5074308-5087790-	M	EU176309;DQ895010;CR624559;CR619322;CR597195;CR592042;BC031873;BC031095;BC018937;BC010084;BC004402;AY359073;AK311475;AK298144;AK075373;AB019038;	none	x
G19				F19_none(1-)	chr3:75553409-75554000-	chr3:75552415-75566889-	CR604218-U;BC068011-U;BC043342-U;BC016686-U;	CR604218;BC127755;BC068011;BC043342;BC016686;AK026807;	none	x
G19				F19_none(1+)	chr3:75553409-75554000+	chr3:75553298-75554009+	AK026807-U;	CR604218;BC127755;BC068011;BC043342;BC016686;AK026807;	none	x
G19				F19_none(2)	chr3:127130953-127131541+	chr3:127118158-127131555+	CR600848-U;BC041080-U;BC032772-U;	CR600848;BC073816;BC041080;BC032772;	none	x
G19				F19_none(3)	chr11:71189334-71189925+	chr11:71176207-71189930+	BC032519-U;AK130709-U;AK001523-U;	BC032519;AK311518;AK130709;AK001523;	none	x
G19				F19_none(4-)	chr3:131299331-131299913-	chr3:131283493-131305410-	AK124448-U;	BC127756;BC127755;AK124448;	none	x
G19				F19_none(4+)	chr3:131299331-131299913+	chr3:131283493-131299922+	BC127756-U;	BC127756;BC127755;AK124448;	none	x
G19	EM_3	mouse	3'UTR	EM_3(1)	chr8:12077030-12077653-	chr8:11903705-12567502-	CR622002-U;BC098427-U;BC085016-B;BC072459-B;BC065013-B;BC062615-B;BC048297-B;BC007983-B;AK098138-B;	CR622002;BC098427;BC085016;BC072459;BC065013;BC062615;BC048297;BC007983;AK098138;	32*2	chr8:12077325-12077388
G19				F19_none(5)	chr4:3994607-3995194-	chr4:3994416-4008064-	BC044637-U;	BC044637;	none	x
G19				F19_none(6)	chr11:67315830-67316401-	chr11:67315815-67329381-	CR602694-U;BC110365-U;BC063712-U;AK055771-U;	CR602694;BC110365;BC063712;AK055771;	none	x
G19				refEM_23	chr11:67315824-67317334-	chr11:67315815-67329381-	CR602694-U;BC110365-U;BC063712-U;AK055771-U;	CR602694;BC110365;BC063712;AK055771;	52*3	chr11:67316776-67316931
G19	EM_23	mouse	3'UTR	EM_23(1)	chr11:71188261-71189931+	chr11:71176207-71189930+	BC032519-U;AK130709-U;AK001523-U;AK311428-U;AK311518-U;	BC032519;AK315454;AK311518;AK311428;AK293221;AK130709;AK001523;	52*6.1	chr11:71188665-71188979
G19				EM_23(2)	chr3:131299325-131300885-	chr3:131283493-131305410-	AK124448-U;	BC127756;BC127755;AK124448;	52*4.1	chr3:131300271-131300481
G19				EM_23(3)	chr8:12326301-12327862	chr8:11903705-12567502-	M	CR619504;CR607690;BC093810;BC093808;BC085016;BC072459;BC065013;BC062615;BC048297;BC007983;AK309984;AK308513;AK308439;AK298940;AK297741;AK098138;	52*4	chr8:12327253-12327460
G19				EM_23(4)	chr8:12077024-12078617-	chr8:11903705-12567502-	BC072459-B;	CR622002;CR619504;CR607690;BC098427;BC093810;BC093808;BC085016;BC072459;BC065013;BC062615;BC048297;BC007983;AK309984;AK308513;AK308439;AK298940;AK297741;AK098138;	52*4	chr8:12078008-12078215
G19				refIM_18	chr3:75553432-75554902-	chr3:75552415-75566889-	CR604218-U;BC068011-U;BC043342-U;BC016686-U;	CR604218;BC127755;BC068108;BC068011;BC043342;BC016686;AK026807;	52*3	chr3:75554353-75554510
G19				IM_18(1)	chr8:12326330-12327869-	chr8:11903705-12567502-	M	CR619504;CR607690;BC093810;BC093808;BC085016;BC072459;BC065013;BC062615;BC048297;BC007983;AK309984;AK308513;AK308439;AK298940;AK297741;AK098138;	52*4	chr8:12327253-12327460
G19	IM_18	mouse	3'UTR	IM_18(2)	chr8:12078019-12078123	chr8:11903705-12567502-	BC098427-U;BC085016-B;BC065013-B;BC062615-B;BC048297-B;BC007983-B;AK098138-B;	BC098427;BC085016;BC072459;BC065013;BC062615;BC048297;BC007983;AK308439;AK298940;AK297741;AK098138;	52*4	chr8:12078008-12078215
G19				F19_none(7)	chr3:127130037-127131518+	chr3:127118158-127131555+	CR600848-U;BC041080-U;BC032772-U;	CR600848;BC073816;BC041080;BC032772;	52*3.1	chr3:127130424-127130582
G20				refEM_30	chr17:16225940-16226200+	chr17:16225091-16226781+	CR620731-U;CR607481-U;CR589965-U;BT020104-U;BC046123-U;BC038999-U;BC031027-U;BC026301-U;BC015127-U;BC009301-U;BC000379-U;AK129498-U;	CR620731;CR607481;CR590697;CR589965;BT020104;BC046123;BC038999;BC031027;BC026301;BC015127;BC014367;BC009301;BC000379;AK300882;AK129498;	228*3	chr17:16225947-16226629
G20	EM_30	mouse	cds	EM_30(1)	chr17:21654819-21655534+	chr17:21653727-21655887+	BC070367-U;	BC070367;	228*4	chr17:21654826-21655735
G21				refEM_32/refIM_23	chr13:24069524-24069808+	chr13:24039010-24069810+	BC045761-U;AL137411-U;AL122103-U;	BC045761;AL137411;AL122103;	none	x
G21				F21_none(1)	chr13:18895023-18895305-	chr13:18895114-19008903-	BC128147-U;BC128146-U;	BC128147;BC128146;AY219890;AK301741;AJ421033;AJ421032;	none	x
G21				F21_none(2)	chr13:24423352-24423627-	chr13:24405881-24440610-	AK297470-U;AK094224-U;	AK297470;AK094224;	none	x
G21	EM_32	mouse	3'UTR	EM_32(1)	chr21:9928618-9928912-	chr21:9928080-10120851-	BC090878-U;BC028719-U;AL833345-U;AK308254-U;	DQ894394;DQ891211;BC090878;BC028719;AY219888;AY219887;AY219886;AL833345;AK314285;AK308254;AF495908;AF007118;	10*3.2	chr21:9928645-9928676
G21	IM_23	mouse	3'UTR	IM_23(1)	chr21:9928618-9928912-	chr21:9928080-10120851-	AY219888-U;AY219887-U;AY219886-AF495908-U;AF007118-U;	DQ894394;DQ891211;BC090878;BC028719;AY219888;AY219887;AY219886;AL833345;AK314285;AK308254;AF495908;AF007118;	10*3.2	chr21:9928645-9928676
G22				refEM_33	chr17_random:255190-256066+	chr17_random:255190-256078+	AJ406940-U;	AJ406940;	15*17.8	chr17_random:255122-255387
G22	EM_33	mouse	cds	EM_33(1)	chr17_random:234897-235774+	chr17_random:234609-235786+	BC130562-B;BC126131-B;AJ406944-B;	BC130562;BC126131;AJ406944;	15*20.5	chr17_random:234829-235135
G22				refIM_14	chr17_random:234721-235240+	chr17_random:234609-235786+	BC130562-B;BC126131-B;AJ406944-B;	BC130562;BC126131;AJ406944;	15*20.5	chr17_random:234829-235135
G22	IM_14	mouse	cds	IM_14(1)	chr17:36533100-36533900	chr17:36532871-36533945-	BC101161-M;	EU176681;DQ893629;BC101162;BC101161;BC101160;BC101159;BC004212;BC004180;AJ406943;	15*25.5	chr17:36533463-36533844
G23				refEM_34/refIM_24	chr17_random:826026-827345-	chr17_random:813736-829962-	M	BC031359;AK125669;	59*2.5	chr17_random:826523-826669
G23				EM_34(1)	chr16:88809728-88811341+	chr16:88771625-88816581+	M	BC071667;AK125248;AK124649;AK021903;	59*7.6	chr16:88810395-88810844
G23				F23_none(1)	chr1:225978-227297-	chr1:79157-735413-	BC031359-B;	BC031359;AK125248;AK124649;	59*2.5	chr1:226475-226621
G23	EM_34	dog	non-coding mRNA	EM_34(2)	chr8:9133-10806-	chr8:3888-140560-	AK124649-B;	BC071667;AK125248;AK124649;AK021903;	59*8.5	chr8:9630-10130
G23				refEM_43	chr8:151249-153694-	chr8:148346-172344-	BC064938-U;BC052779-U;AK127000-U;	BC086864;BC064938;BC052779;AK127000;	91*2	chr8:152564-152746
G23				EM_43(1)	chr2:114084487-114085820-	chr2:114083736-114101137-	AK055264-B;	BC105600;BC000596;AK055264;	93*13.1	chr2:114084109-114085321
G23	EM_43	mouse	3'UTR	EM_43(2)	chr22:49584423-49586034+	chr22:49542241-49586600+	BC065556-U;	DQ786273;BC065556;AK293095;	93*14.1	chr22:49584922-49586226
G23	IM_24	mouse	non-coding mRNA	IM_24(1)	chr17_random:814857-816461-	chr17_random:813736-829962-	M	DQ786273;AK125669;AK055264;	93*20.1	chr17_random:814112-815965
G24				refEM_35	chr19:21629948-21631104+	chr19:21624309-21633250+	BX647610-U;	BX647610;	84*8.3	chr19:21630135-21630831
G24	EM_35	mouse (possible contraction)	cds	EM_35(1)	chr19:21700912-21702479-	chr19:21697407-21742163-	BC035579-U;BC031248-U;AK126551-U;	BX640982;BC035579;BC031248;AK126551;	84*12.4	chr19:21701220-21702259
G25				refEM_36	chr19:58602762-58604611+	chr19:58590217-58622384+	BX647981-U;AK293890-U;	BX647981;AK293890;	166*7.7	chr19:58603399-58604947
G25	EM_36	mouse	cds	EM_36(1)	chr19:58649715-58652398+	chr19:58627052-58653326+	AK131281-U;AB107355-U;	AX747654;AK131281;AK092652;AB107355;	168*8.6	chr19:58650366-58651806
G26				refEM_37	chr11:70926749-70927312+	chr11:70915960-70927742+	M	BC160147;BC119736;AY360461;AB126077;	30*7.5	chr11:70927064-70927282
G26	EM_37	mouse	cds	EM_37(1)	chr11:1585475-1586191-	chr11:1584886-1586269-	AB126072-U;	BC148733;BC148332;BC148329;BC146561;AY597812;AJ628246;AB126072;	30*8.7	chr11:1585505-1585760
G27				refEM_38/refIM_16	chr21:13904368-13904941+	chr21:13904368-13935777+	BC166701-U;BC146605-U;AY172978-U;	BC166701;BC146605;AY172978;	111*2.7	chr21:13904478-13904774
G27				F27_none(1)	chr15:19335780-19336353-	chr15:19104787-19592046-	BC066981-U;BC127123-U;BC101006-U;AY465173-U;	BC127123;BC101007;BC101006;BC101005;BC066981;AY465173;AY465170;	111*2.7	chr15:19335943-19336243
G27	IM_16	NA	cds	IM_16(1)	chr15:19335780-19336353-	chr15:19104787-19592046-	AY465173-U;AY465170-U;BC101007-U;BC101005-U;	BC127123;BC101007;BC101006;BC101005;BC066981;AY465173;AY465170;	111*2.7	chr15:19335943-19336243
G27				F27_none(2)	chr18:14532625-14533198-	chr18:14497350-14533584-	BX649118-U;BC140940-U;AK307658-U;	BX649118;BC140940;AK307658;	111*2.9	chr18:14532771-14533088
G27				F27_none(3)	chr14:18623364-18623937+	chr14:18623364-18660039+	BC156489-U;BC127623-B;AY462874-B;	BC156489;BC127623;AY465172;AY465171;AY462874;	111*2.9	chr14:18623474-18623791
G27				F27_none(4)	chr14:19089700-19090273-	chr14:19053589-19090272-	M	BC127623;AY465172;AY465171;AY462874;	111*2.7	chr14:19089867-19090163
G27	EM_38	NA	cds	EM_38(1)	chr22:14667254-14667938-	chr22:14631230-14667937-	BC148758-U;BC148505-U;AY466021-U;	BC148758;BC148505;BC127623;AY466021;AY465172;AY465171;AY462874;	111*3.9	chr22:14667401-14667828
G27				IM_16(2)	chr22:14667427-14667538	chr22:14631230-14667937-	AY465172-B;AY465171-B;	BC148758;BC148505;BC127623;AY466021;AY465172;AY465171;AY462874;	111*3.9	chr22:14667401-14667828
G27				F27_none(5)	chr2:130594038-130594611-	chr2:130548072-130603265-	EF523384-U;	EF523384;AY462873;AY462872;AY462871;AY462868;	111*2.7	chr2:130594201-130594501
G27				F27_none(6)	chr2:131692393-131692966+	chr2:131692393-131737634+	BC146282-U;AY462873-B;AY462872-B;AY462871-B;AY462868-B;	BC146282;AY462873;AY462872;AY462871;AY462868;	111*2.7	chr2:131692503-131692803
G27				refIM_17	chr21:13973491-13975330-	chr21:13973492-13975330-	AK125677-U;	AK125677;	37*12.7	chr21:13973847-13974321
G27	IM_17	NA	3'UTR	IM_17(1)	chr15:19266425-19266462	chr15:19104787-19592046-	AL512723-U;	AL512723;	37*2.7	chr15:19266425-19266524
G28				refEM_39	chr21:44925920-44926506-	chr21:44925920-44926506-	BC127648-U;BC120942-U;BC119713-U;AJ566388-U;AB076363-U;	BC127648;BC120942;BC119713;AJ566388;AB076363;	30*3.4	chr21:44926287-44926388
G28	EM_39	mouse	cds	EM_39(1)	chr21:44910534-44911271-	chr21:44910534-44911272-	BC120941-U;AJ566389-U;AB076362-U;	BC120941;AJ566389;AB076362;	30*5.6	chr21:44910962-44911129
G29				refEM_4/refIM_25	chr16:68567710-68568136-	chr16:68567710-68657352-	BC063633-U;AL833251-U;AK027135-B;	BX647358;BC063633;AL833251;AK027135;	none	x
G29				EM_4(1)	chr16:14952973-14953405+	chr16:14713046-14953419+	BC146422-B;BC063821-B;AK160377-B;AF132984-B;	BC146422;BC063821;BC023572;BC008178;AK160377;AF132984;	126*2.1	chr16:14953117-14953377
G29	EM_4	NA	cds	EM_4(2)	chr16:16351450-16351939+	chr16:14976369-16377427+	AK124516-U;	BC063821;BC046145;BC039707;BC023572;BC010188;BC008178;AK160377;AK124516;AK027135;AF229069;AF132984;	126*2.5	chr16:16351594-16351911
G29	IM_25	NA	cds	IM_25(1)	chr16:16351450-16351939+	chr16:14976369-16377427+	BC023527-M;	BC063821;BC046145;BC039707;BC023572;BC010188;BC008178;AK160377;AK124516;AK027135;AF229069;AF132984;	126*2.5	chr16:16351594-16351911
G29				IM_25(2)	chr16:15105683-15106116-	chr16:15105671-15379652-	M	CR619663;BC146422;BC008178;AK302708;AK131085;AK131084;AF132984;	71*3	chr16:15105729-15105937
G29				EM_4(3)	chr16:16394814-16395303+	chr16:16385029-16395313+	M	BC010188;BC008178;AF229069;	126*2.5	chr16:16394958-16395275
G29				EM_4(4)	chr16:18319304-18319793-	chr16:18319292-18385935-	M	BC010188;BC008178;AK131085;AK131084;AF229069;	126*2.5	chr16:18319332-18319649
G29				EM_4(5)	chr16:28261347-28262010-	chr16:28196256-28381903-	M	BX647358;	42*3.9	chr16:28261489-28261650
G29				EM_4(6)	chr16:28690975-28691659+	chr16:28571430-28971500+	BC157836-U;	BX647358;BC157836;	63*3.5	chr16:28691147-28691366
G29				EM_4(7)	chr16:72982790-72983501+	chr16:72977393-72983423+	BC160029-U;	BX647358;BC160029;AK027135;	63*2.5	chr16:72983010-72983166
G29				EM_4(8)	chr18:11609297-11609918-	chr18:11609374-11745531-	M	BX647358;	63*2.5	chr18:11609586-11609741
G30				refEM_44	chr5:175649299-175650562+	chr5:175648447-175656109+	BC037298-U;AK299336-U;AK126204-U;	L37702;BC037298;AK299336;AK126204;	21*2.9	chr5:175649812-175649872
G30	EM_44	mouse	non-coding mRNA	EM_44(1)	chr5:176990978-176992309-	chr5:176985965-176992308-	Y13871-U;	Y13871;	21*5.7	chr5:176991445-176991560
G31				refEM_45	chr7:149367189-149367407+	chr7:149362034-149373112+	AL162052-U;	AL162052;	80*5.3	chr7:149367178-149367599
G31	EM_45	NA	non-coding mRNA	EM_45(1)	chr7:153387028-153387327-	chr7:153383602-153389712-	AK127966-U;	AK127966;	80*7.6	chr7:153386753-153387362
G32				refEM_47/refIM_26	chr7:73944444-73944611-	chr7:73935743-73944665-	BC095487-B;AK309007-B;AK307228-B;	BC095487;BC010433;BC002581;AK309007;AK307228;	24*4.3	chr7:73944491-73944595
G32	EM_47	mouse	5'UTR	EM_47(1)	chr7:72114151-72114343-	chr7:72083031-72114374-	BC108680-B;BC010433-B;AY313779-B;	BC108680;BC010433;BC002581;AY313779;AK303592;AK289466;	24*5.3	chr7:72114198-72114327
G32				IM_26(1)	chr7:72114151-72114343-	chr7:72083031-72114374-	M	BC108680;BC010433;BC002581;AY313779;AK303592;AK289466;	24*5.3	chr7:72114198-72114327
G32				EM_47(2)	chr7:74826424-74826615+	chr7:74826369-74857737+	M	BC108680;BC095487;BC010433;BC002581;AY313779;AK309007;AK307228;AK303592;AK289466;	24*5.3	chr7:74826440-74826568
G32	IM_26	mouse	5'UTR	IM_26(2)	chr7:74826424-74826615+	chr7:74826369-74857737+	AK289466-B;	BC108680;BC095487;BC010433;BC002581;AY313779;AK309007;AK307228;AK303592;AK289466;	24*5.3	chr7:74826440-74826568
G33				refEM_48	chr9:39361062-39361607+	chr9:39361061-39366912+	M	BC118602;	34*5.8	chr9:39361231-39361426
G33				F33_none(1)	chr9:39890346-39890891+	chr9:39890345-39896218+	M	BC118602;	34*5.8	chr9:39890515-39890710
G33				F33_none(2)	chr9:41301440-41301985+	chr9:41296133-41301985-	M	BC118602;	34*5.8	chr9:41301621-41301816
G33				EM_48(1)	chr9:41506054-41506667+	chr9:41506045-41513018+	M	BC121813;BC118602;AK127145;	34*5.8	chr9:41506223-41506418
G33	EM_48	mouse	cds	EM_48(2)	chr9:65233447-65234060-	chr9:65227092-65234068-	AK127145-B;	BC121813;BC118602;AK127145;	34*5.8	chr9:65233696-65233891
G33				EM_48(3)	chr9:40705670-40706311+	chr9:40705669-40711660+	M	BC121813;BC118602;	34*6.8	chr9:40705839-40706062
G34				refEM_5	chr17:20739581-20740045-	chr17:20707301-20740045-	BC068597-U;	BC068597;	none	x
G34	EM_5	mouse	5'UTR	EM_5(1)	chr17:16534320-16534784+	chr17:16533575-16619036+	EF553518-U;	EF553518;BC133019;	24*2.2	chr17:16534298-16534350
G34				EM_5(2)	chr17:18469141-18469605-	chr17:18295676-18469655-	BC062767-U;	BX647826;BC104815;BC101585;BC062767;AX748319;AK093811;	24*2.3	chr17:18469575-18469629
G34				EM_5(3)	chr17:20165102-20165566+	chr17:20164356-20181991+	BC036241-U;	BC036241;	23*2.3	chr17:20165078-20165132
G35				refEM_51	chr12:10974527-10974747+	chr12:10973101-10976191+	K03202-U;BX648901-U;BX648871-U;BX648656-U;BX648436-U;BX641094-U;BC141916-U;BC136499-U;BC095488-U;	K03202;CR749583;BX648901;BX648871;BX648656;BX648436;BX647156;BX647155;BX647085;BX641094;BX640992;BX538207;BX538206;BC141916;BC136499;BC095488;	51*2.9	chr12:10974683-10974830
G35	EM_51	mouse	non-coding mRNA	EM_51(1)	chr12:10926282-10926565-	chr12:10924826-11354636-	BC064553-U;	K03203;BC133676;BC128192;BC071692;BC064553;BC031043;	62*2.4	chr12:10926303-10926451
G35				refIM_8	chr12:10926082-10926564-	chr12:10924826-11354636-	K03203-U;BC133676-U;BC128192-U;BC071692-U;BC064553-U;BC031043-U;	K03203;BC133676;BC128192;BC071692;BC064553;BC031043;	62*2.4	chr12:10926303-10926451
G35	IM_8	mouse	cds	IM_8(1)	chr12:10974559-10974794	chr12:10973101-10976191+	BX648436-U;BX538207-U;BX538206-U;BX647155-U;CR749583-U;	K03202;CR749583;BX648901;BX648871;BX648656;BX648436;BX647156;BX647155;BX647085;BX641094;BX640992;BX538207;BX538206;BC141916;BC136499;BC095488;	51*2.9	chr12:10974683-10974830
G35				refIM_9/refEM_55	chr12:11352439-11353083-	chr12:10924826-11354636-	K03207-U;BC130386-U;BC128191-U;BC035362-U;	K03207;BC130386;BC128191;BC035362;	63*8.7	chr12:11352560-11353101
G35				IM_9(1)	chr12:11437012-11437869-	chr12:11435742-11439753-	M	K03208;BC044827;	63*17	chr12:11437131-11438184
G35	EM_55	mouse	cds	EM_55(1)	chr12:11437012-11437869-	chr12:11435742-11439753-	K03208-U;	K03208;BC044827;	63*17	chr12:11437131-11438184
G35	IM_9	mouse	cds	IM_9(2)	chr12:11397531-11397990	chr12:11396023-11399792-	K03205-U;	K03206;K03205;K03204;BC141917;BC044827;AX772842;	63*13	chr12:11397411-11398211
G35				EM_55(2)	chr12:11397531-11397990-	chr12:11396023-11399792-	BC044827-B;	K03206;K03205;K03204;BC141917;BC044827;AX772842;	63*13	chr12:11397411-11398211
G36				refEM_6	chr9:106063-108171-	chr9:106055-108417-	BC089432-U;AY344640-U;	U13223;BC136570;BC103886;BC089432;AY344640;AF452724;	none	x
G36				EM_6(1)	chr9:68489307-68491483-	chr9:68126330-68807386-	EU446685-B;BC137366-B;BC137365-B;BC103887-B;	EU446685;BC137366;BC137365;BC103887;AY344642;AY344641;AF343006;	ten*2	chr9:68491306-68491327
G36	EM_6	mouse	cds	EM_6(2)	chr2:113973253-113975373+	chr2:113972711-113975380+	BC153201-U;BC148648-U;AY344639-U;AK125398-U;AK122950-U;AF452723-U;	BC153201;BC148648;AY344639;AK125398;AK122950;AF452723;	ten*2	chr2:113973418-113973439
G36				EM_6(3)	chr9:70107637-70109813+	chr9:70107602-70109820+	AY344642-B;AY344641-B;	EU446685;BC137366;BC137365;BC103887;AY344642;AY344641;AF343006;	ten*2	chr9:70107814-70107835
G36				EM_6(4)	chr9:69667082-69668770-	chr9:69500048-69739883-	NM_001099279.1-Mall		10*2	chr9:69668593-69668614
G36				EM_6(5)	chr9:69466166-69467854-	chr9:69470956-69485563-	NM_001126334.1-U		10*2	chr9:69467677-69467698
G36				EM_6(6)	chr9:42708011-42709699+	chr9:42246092-42704908+	NM_001099279.1-Mall		10*2	chr9:42708167-42708188
G36				refIM_7	chr9:70103481-70104747+	chr9:70036780-70104749+	M	CR627025;CR601704;BC141856;BC082271;BC069006;BC043420;AY344633;AK297912;AK293173;AK092175;AF293368;	none	x
G36				F36_none(1)	chr9:42703908-42704038+	chr9:42246092-42704908+	M	CR601704;BC043420;AK097639;	none	x
G36	IM_7	mouse (possible contraction)	3'UTR	IM_7(1)	chr9:68495406-68496553	chr9:68126330-68807386-	CR627025-B;	CR627025;BC082271;BC069006;BC043420;AY344633;AK293173;AF293368;	21*2	chr9:68495879-68495920
G36				F36_none(2)	chr9:111043-112310-	chr9:111040-169075-	CR614143-U;CR610931-U;CR609499-U;CR591843-U;CR590614-U;BC132759-U;BC037212-U;BC013432-U;BC009573-U;BC005996-U;AY343911-U;AK315855-U;AK290648-U;AF257330-B;AF212253-B;	CR614143;CR610931;CR609499;CR591843;CR590614;BC132759;BC043420;BC037212;BC013432;BC009573;BC005996;AY343911;AK315855;AK290648;AK225251;AF257330;AF212253;	none	x
G36				F36_none(3)	chr2:113968948-113970214+	chr2:113911852-113970216+	CR621231-U;BC120992-U;BC120991-U;AY343910-U;AK290072-U;AK225251-B;AK124867-U;AF452722-U;	CR621231;BC120992;BC120991;BC043420;AY343910;AK290072;AK225251;AK124867;AF452722;AF257330;AF212253;	none	x
G36				F36_none(4)	chr9:69671825-69673091-	chr9:69500048-69739883-	BC141856-B;BC082271-B;BC067803-U;AK092175-B;	CR601704;BC141856;BC082271;BC069006;BC067803;BC043420;AY344633;AK297912;AK293173;AK097639;AK092175;	none	x
G36				F36_none(5)	chr9:69470911-69472177-	chr9:69470956-69485563-	BC043420-B;	BC043420;	none	x
G37				refEM_7	chr17:27372233-27373957+	chr17:27372135-27404630+	BC117373-U;AY386261-U;AK310287-U;AK302740-U;AK299772-U;AJ314647-U;	BC117373;AY386261;AK310287;AK302740;AK299772;AJ314647;	none	x
G37				F37_none(1)	chr17:41728306-41730885+	chr17:41725875-41772315+	CR749232-B;BC040501-B;	CR749232;BC040501;AY386262;	none	x
G37				F37_none(2)	chr17:41945424-41948003+	chr17:41852389-42070856+	M	CR749232;BC040501;AY386262;	none	x
G37	EM_7	mouse	cds	EM_7(1)	chr17:60321229-60323816-	chr17:60276884-60346062-	BC048966-U;BC043145-U;AB011135-U;	BC048966;BC043145;AB011135;	165*2.3	chr17:60321633-60322019
G38				refEM_8	chr17:36642277-36642329+	chr17:36642240-36643231+	BC074919-U;BC074918-U;AJ406951-U;AJ406947-U;	BC074919;BC074918;AJ406951;AJ406947;	none	x
G38	EM_8	mouse	cds	EM_8(1)	chr17:36659496-36659563+	chr17:36659464-36660430+	BC121094-U;AJ406948-U;	BC121094;AJ406948;	15*2.3	chr17:36659535-36659569
G38				EM_8(2)	chr17:36636430-36636482+	chr17:36636404-36637429+	BC117287-U;BC110619-U;BC069560-U;AJ406946-U;	BC117287;BC110619;BC069560;AJ406946;	15*2.5	chr17:36636466-36636503
G39				refEM_9	chr10:42335408-42335451-	chr10:42335078-42454044-	AK026980-U;AF027147-U;	AK026980;AF027147;	none
G39	EM_9	mouse	cds	EM_9(1)	chr10:38384192-38384234+	chr10:38339614-38396287+	D31763-U;BC126119-U;AY184389-U;AK303445-U;AK292844-U;	D31763;BC126119;AY184389;AK303445;AK292844;	84*11.6	chr10:38384034-38385008
G39				EM_9(2)	chr10:38447465-38447508+	chr10:38423280-38452268+	X69115-U;EU832012-U;EU831918-U;CR613175-U;BX647089-U;BC015858-U;AX747310-U;AK092012-U;AJ492195-U;	X69115;EU832012;EU831918;CR613175;BX647089;BC015858;AX747310;AK092012;AJ492195;	252*2.2	chr10:38446949-38447513
G40				refIM_12/refEM_52	chr16:21754345-21755003-	chr16:21753411-21814526-	D86974-B;	D86974;BC110658;BC073943;AK303500;AK301703;AK300277;AK296301;AK295170;AK294452;AK293635;AK128772;	126*6.4	chr16:21753909-21755343
G40	IM_12	NA	cds	IM_12(1)	chr16:21323054-21323418	chr16:21320977-21439266-	BC061522-B;AK304162-U;AK303572-U;AK303500-U;AK303166-U;AK301703-U;AK300277-U;AK295170-B;	D86974;BC110658;BC094882;BC061522;BC036263;AK304162;AK303572;AK303500;AK303166;AK301703;AK300277;AK295170;AK294452;AK293635;AK128772;	126*5.4	chr16:21321475-21322158
G40				IM_12(2)	chr16:22453022-22454263+	chr16:22387990-22455335+	BC094882-B;	D86974;BC110658;BC094882;BC073943;BC061522;BC036263;AK303264;AK296338;AK293635;AK128772;	126*7	chr16:22453533-22454407
G40	EM_52	NA	cds	EM_52(1)	chr16:22453022-22454263+	chr16:22387990-22455335+	AK296338-U;AK293635-B;	D86974;BC110658;BC094882;BC073943;BC061522;BC036263;AK303264;AK296338;AK293635;AK128772;	126*7	chr16:22453533-22454407
G40				IM_12(3)	chr16:29402938-29403596-	chr16:29300201-30113128-	M	BC094882;BC061522;BC036263;AK295170;AK128772;	126*3.4	chr16:29402880-29403311
G40				IM_12(4)	chr16:30142656-30143314-	chr16:30141728-30199288-	AK128772-B;	BC110658;BC073943;AK295170;AK128772;	126*6.4	chr16:30142220-30143029
G41				refIM_13	chr16:33252068-33255460-	chr16:33252068-33255460-	AK128128-U;	AK128128;	16*5	chr16:33253518-33253598
G41	IM_13	NA	non-coding mRNA	IM_13(1)	chr9:42786920-42787532-	chr9:42786252-42788791-	AK128756-M;	AK128756;	16*8.9	chr9:42787569-42787710
G41				IM_13(2)	chr9:66688355-66691748-	chr9:66688076-66690599-	M	AK128756;	16*7.1	chr9:66689393-66689506
G41				IM_13(3)	chr9:69020271-69023658+	chr9:69021413-69023936+	M	AK128756;	16*7.1	chr9:69022507-69022620
G41				IM_13(4)	chr9:69385774-69389177+	chr9:69386916-69389455+	M	AK128756;	16*6.9	chr9:69388030-69388138
G41				IM_13(5)	chr9:69586504-69589907+	chr9:69587646-69590185+	M	AK128756;	16*6.9	chr9:69588760-69588868
G42				refIM_15	chr19:57706024-57708205+	chr19:57706024-57709097+	BC115704-U;BC103904-U;AK299106-U;AK055946-U;	BC115704;BC103904;AK299106;AK095562;AK055946;	84*9.6	chr19:57706264-57707071
G42	IM_15	mouse	5'UTR	IM_15(1)	chr19:57750591-57750759+	chr19:57750521-57751825+	BC033230-U;	CR749856;BC033230;BC017109;	84*21.9	chr19:57748799-57750636
G43				refIM_19/refEM_53	chr9:38610076-38610657-	chr9:38530565-38610657-	BC056266-U;	BC152434;BC056266;AB095935;	19*2.7	chr9:38610367-38610419
G43	IM_19	mouse	non-coding mRNA	IM_19(1)	chr9:94611596-94611634	chr9:94611738-94628741+	BC028712-U;	BC028712;AK292218;	19*3.7	chr9:94611590-94611660
G43	EM_53	mouse	5'UTR	EM_53(1)	chr9:94611375-94611974+	chr9:94611738-94628741+	AK292218-U;	BC117367;BC038951;BC028712;AK292218;	19*3.7	chr9:94611590-94611660
G44				refIM_2	chr16:88688250-88688444+	chr16:88687062-88690262+	BC139719-U;	BC139719;BC101272;BC014971;	none	x
G44	IM_2	mouse	non-coding mRNA	IM_2(1)	chr9:140189744-140189873	chr9:140189022-140191642+	CR625248-U;CR616909-U;CR594555-U;CR593643-U;CR591699-U;AK308459-U;	CR625248;CR616909;CR594555;CR593643;CR591699;AK308459;	51*1.9	chr9:140189723-140189820
G44				F44_none(1)	chr10:84659-84853-	chr10:82995-85171-	CR626121-U;CR621858-U;CR614889-U;CR612709-U;CR606225-U;CR605516-U;CR603378-U;CR603249-U;CR601851-U;CR600137-U;CR599052-U;CR592639-U;CR592383-U;CR592105-U;CR591556-U;CR590375-U;BC157066-U;BC156319-U;BC101271-U;BC101270-U;	CR626121;CR621858;CR614889;CR612709;CR606225;CR605516;CR603378;CR603249;CR601851;CR600137;CR599052;CR592639;CR592383;CR592105;CR591556;CR590375;BC157066;BC156319;BC101271;BC101270;	none	x
G44				F44_none(2)	chr18:39044-39238-	chr18:37418-39850-	M	U83110;	none	x
G44				F44_none(3)	chr4:191142508-191142702-	chr4:191140672-191143018-	U83110-B;BC146475-U;BC140318-U;	U83110;BC146475;BC140318;	none	x
G45				refIM_3/refEM_54	chr17:63609332-63609737+	chr17:63609332-63637317+	BC045718-U;	BC045718;	none	x
G45	IM_3	mouse	5'UTR	IM_3(1)	chr17:60088476-60088744	chr17:59968880-60088776-	CR936721-U;	CR936721;BC111945;BC093876;BC051283;AY014180;	9*4.4	chr17:60088467-60088506
G45	EM_54	mouse	5'UTR	EM_54(1)	chr17:60088409-60088648-	chr17:59968880-60088776-	AY014180-U;	CR936721;BC111945;BC093876;BC051283;AY014180;AF310676;AF301463;	9*4.4	chr17:60088467-60088506

## Sheet: Caption
paralog.groups = identifier symbol of each paralog group
ortholog.outgroup = presence or absence (NA) of the orthologous exon in mouse or in dog (when absent in mouse); the two cases of possible ITR contraction in human compared to the outgroup are indicated in parenthesis
modification.id = identifier symbol for each representative modification (EM: exon modification; IM: intron modification)
occurrence.id = identifier for all the distinct genomic occurrence of the aligned exons; "ref" indicates the query exon for the BLAT analysis
BLAT.coordinates = genomic coordinates of the aligned exon
locus.coordinates = genomic coordinates of the ITR-locus
supporting.mRNAs = GenBank mRNAs that support the modification (U: unique hit; B: best hit; M: multiple hit)
all.mRNAs = all mRNAs overlapping the aligned exon
ITR.unit length*n. repeats = length of the ITR unit * number of repeats (as detected by Tandem Repeat Finder)
ITR.coordinates = genomic coordinates of the ITR
