# Supplementary material for: Tandem repeats modify the structure of human genes hosted in segmental duplications
Source: Genome Biol. 2009 Dec 2;10(12):R137. doi: 10.1186/gb-2009-10-12-r137 (PMC2812944; doi:10.1186/gb-2009-10-12-r137)
Supplement: Additional file 3 — For each over-represented category of the three main Gene Ontology classes (biological process, molecular function, and cellular component), the number and percentage of genes with variable ITRs and other genes in SDs are reported. [file gb-2009-10-12-r137-S3.XLS]

## Sheet: Biological Process
GO.Name	n. of paralogs with variable ITRs	n. of other paralogs in SDs	% of paralogs with variable ITRs	% of other paralogs in SDs	p.value	adjusted.p
keratin filament	12	8	57.1429	7.76699	1.23255e-06	1.97208e-05
intermediate filament cytoskeleton	12	12	57.1429	11.6505	1.89509e-05	0.000101072
intermediate filament	12	12	57.1429	11.6505	1.89509e-05	0.000101072
DNA binding	16	69	45.7143	14.6809	3.06e-05	0.000489511
cytoskeletal part	14	25	66.6667	24.2718	0.000437548	0.00175019
macromolecule biosynthetic process	21	97	51.2195	21.6036	8.16119e-05	0.0034277
transcription factor activity	7	17	24.1379	4.13625	0.000409633	0.00546142
sequence-specific DNA binding	5	8	17.2414	1.94647	0.000780204	0.00546142
non-membrane-bounded organelle	18	50	25	10.6157	0.00170967	0.010258
biopolymer biosynthetic process	20	89	48.7805	21.5496	0.000360203	0.0154887
biosynthetic process	22	117	48.8889	23.9754	0.000602137	0.0186663
regulation of nucleobase. nucleoside. nucleotide and nucleic acid metabolic process	17	74	45.9459	19.8391	0.00070498	0.0213572
regulation of macromolecule biosynthetic process	17	76	45.9459	20.3753	0.00144864	0.0213572
transcription	17	79	45.9459	21.1796	0.00172572	0.0213572
spermatogenesis	6	11	16.2162	2.94906	0.00213572	0.0213572
mismatch repair	4	8	57.1429	6.89655	0.00161543	0.022616
regulation of gene expression	17	76	41.4634	18.4019	0.00171021	0.0236886
regulation of biosynthetic process	17	77	41.4634	18.6441	0.00179986	0.0236886
male gamete generation	6	11	14.6341	2.66344	0.00220359	0.0236886
structure-specific DNA binding	4	8	13.7931	1.94647	0.00524306	0.0244676
nucleobase. nucleoside. nucleotide and nucleic acid metabolic process	20	108	48.7805	24.0535	0.0012611	0.0256052
regulation of metabolic process	17	84	41.4634	18.7082	0.00182894	0.0256052
regulation of transcription	17	73	53.125	24.0132	0.0011569	0.0277655
regulation of macromolecule metabolic process	17	83	41.4634	20.0969	0.00470021	0.0347187
regulation of cellular metabolic process	17	84	41.4634	20.339	0.00484447	0.0347187
RNA biosynthetic process	15	71	40.5405	19.0349	0.00484082	0.0387265
biopolymer metabolic process	21	126	51.2195	28.0624	0.00378196	0.0397105
gamete generation	6	15	14.6341	3.34076	0.00500172	0.0420145
double-stranded DNA binding	4	8	17.3913	2.43902	0.00492462	0.0443216

## Sheet: Molecular Function
GO.Name	n. of paralogs with variable ITRs	n. of other paralogs in SDs	% of paralogs with variable ITRs	% of other paralogs in SDs	p.value	adjusted.p
DNA binding	16	69	45.7143	14.6809	3.06e-05	0.000489511
transcription factor activity	7	17	24.1379	4.13625	0.000409633	0.00546142
sequence-specific DNA binding	5	8	17.2414	1.94647	0.000780204	0.00546142
structure-specific DNA binding	4	8	13.7931	1.94647	0.00524306	0.0244676
double-stranded DNA binding	4	8	17.3913	2.43902	0.00492462	0.0443216

## Sheet: Cellular Component
GO.Name	n. of paralogs with variable ITRs	n. of other paralogs in SDs	% of paralogs with variable ITRs	% of other paralogs in SDs	p.value	adjusted.p
keratin filament	12	8	57.1429	7.76699	1.23255e-06	1.97208e-05
intermediate filament cytoskeleton	12	12	57.1429	11.6505	1.89509e-05	0.000101072
intermediate filament	12	12	57.1429	11.6505	1.89509e-05	0.000101072
cytoskeletal part	14	25	66.6667	24.2718	0.000437548	0.00175019
non-membrane-bounded organelle	18	50	25	10.6157	0.00170967	0.010258
